# Supplementary material for: Utilizing Novel Lignocellulosic Material from Hart’s-Tongue Fern (Asplenium scolopendrium) Leaves for Crystal Violet Adsorption: Characterization, Application, and Optimization
Source: Polymers (Basel). 2023 Sep 28;15(19):3923. doi: 10.3390/polym15193923 (PMC10575424; doi:10.3390/polym15193923)
Supplement: Supplementary file 1 [file polymers-15-03923-s001.zip]

Archive with 1 entries (1 files):
- polymers-2614632-supplementary.pdf
